# Supplementary material for: The Gearbox of the Bacterial Flagellar Motor Switch
Source: Structure. 2016 Jul 6;24(7):1209–20. doi: 10.1016/j.str.2016.05.012 (PMC4938800; doi:10.1016/j.str.2016.05.012)
Supplement: Model S4. PDB: 4FHR FliMM-FliGM Inter-subunit Coevolution Network, Related to Figure 6 [file mmc13.zip]

Archive with 1 entries (1 files):
- stfode_3450_4FHR_MG_coevol.pse
